# Supplementary material for: OSMAC-Driven Discovery of Six New Alkaloids from the Cold-Seep-Derived Fungus Talaromyces amestolkiae HDN21-0307
Source: Mar Drugs. 2025 Aug 25;23(9):337. doi: 10.3390/md23090337 (PMC12472177; doi:10.3390/md23090337)
Supplement: Supplementary file 1 [file marinedrugs-23-00337-s001.zip]

Archive with 1 entries (1 files):
- marinedrugs-3826990-supplementary.pdf
